# Supplementary material for: Effect of Exogenous Melatonin on the Development of Mice Ovarian Follicles and Follicular Angiogenesis
Source: Int J Mol Sci. 2021 Oct 19;22(20):11262. doi: 10.3390/ijms222011262 (PMC8540648; doi:10.3390/ijms222011262)
Supplement: Supplementary file 1 [file ijms-22-11262-s001.zip]

Archive with 1 entries (1 files):
- ijms-1412703-supplementary.pdf
